# Supplementary material for: COVID-19 Breakthrough Infections in Immune-Mediated Inflammatory Diseases: Data from the SUCCEED (Safety and Immunogenicity of COVID-19 Vaccines in Systemic Autoimmune-Mediated Inflammatory Diseases) Study
Source: Vaccines (Basel). 2025 Jan 22;13(2):104. doi: 10.3390/vaccines13020104 (PMC11860671; doi:10.3390/vaccines13020104)
Supplement: Supplementary file 1 [file vaccines-13-00104-s001.zip]

Archive with 1 entries (1 files):
- vaccines-3379939-supplementary.pdf
